# Supplementary material for: NGS-QCbox and Raspberry for Parallel, Automated and Rapid Quality Control Analysis of Large-Scale Next Generation Sequencing (Illumina) Data
Source: PLoS One. 2015 Oct 13;10(10):e0139868. doi: 10.1371/journal.pone.0139868 (PMC4604202; doi:10.1371/journal.pone.0139868)
Supplement: S1 Table — (XLS) [file pone.0139868.s001.xls]

## Sheet: quick mode QC
S1 Table. Sample output of the analysis of simulated NGS data using NGS-QCbox pipeline.
	Read1	Read2	Read1 after QC	Read2 after QC	Singleton
Sample A
Total bases	2194817600	2194817600	1777337841	1569513679	266393480
Total reads	21948176	21948176	19045327	19045327	2880149
% bases >=Q20	86.71	78.73	88.509	83.124	88.221
% bases >=Q30	78.064	69.215	80.109	74.084	79.825
Average read length	100	100	93.321	82.409	92.493
Read length range	100 .. 100	100 .. 100	50 .. 100	50 .. 100	50 .. 100
Quality range	33 .. 74	33 .. 74	33 .. 74	33 .. 74	33 .. 74
Phred range	0 .. 41	0 .. 41	0 .. 41	0 .. 41	0 .. 41
Offset	33	33	33	33	33
A	741508452	729305644	602776415	527115250	90297009
T	741505152	729427170	602748824	527201699	90313621
G	355908048	368067481	285908643	257612148	42888512
C	355895948	368017304	285903959	257584582	42894338
N	0	0	0	0	0
percent G-C content	32.431	33.537	32.172	32.825	32.202
Note: The quick mode analysis output is reported. The metrics include millions of reads, Q20/Q30, average read length, count of A/T/G/C/N bases, percentage GC, read length range, quality range.

## Sheet: complete mode  QC
	Read1	Read2	Read1 after QC	Read2 after QC	Singleton
Sample A
Total bases	2194817600	2194817600	1777337841	1569513679	266393480
Total reads	21948176	21948176	19045327	19045327	2880149
% bases >=Q20	86.71	78.73	88.509	83.124	88.221
% bases >=Q30	78.064	69.215	80.109	74.084	79.825
Average read length	100	100	93.321	82.409	92.493
Read length range	100 .. 100	100 .. 100	50 .. 100	50 .. 100	50 .. 100
Quality range	33 .. 74	33 .. 74	33 .. 74	33 .. 74	33 .. 74
Phred range	0 .. 41	0 .. 41	0 .. 41	0 .. 41	0 .. 41
Offset	33	33	33	33	33
A	741508452	729305644	602776415	527115250	90297009
T	741505152	729427170	602748824	527201699	90313621
G	355908048	368067481	285908643	257612148	42888512
C	355895948	368017304	285903959	257584582	42894338
N	0	0	0	0	0
percent G-C content	32.431	33.537	32.172	32.825	32.202
Note: The complete mode analysis output is reported. The metrics include millions of reads, Q20/Q30, average read length, count of A/T/G/C/N bases, percentage GC, read length range, quality range.
Sample	Read pairs in millions	Read pairs after QC	% Read pairs retained	% Read Aligned	genome coverage at >= 1x	genome coverage at >= 2x	genome coverage at >= 5x	genome coverage at >= 10x	genome coverage at >= 15x	Bases not covered	Average depth	Insert Size Range
A	21.948	0.133	0.6	92.47%	52.92	22.23	0.34	0	0	(46.49%)	0.84	400-600
